# Supplementary material for: Multiscale Interlaminar Enhancement of CNT Network/CF Hybrid Composites and In Situ Monitoring of Crack Propagation Behavior
Source: Polymers (Basel). 2026 Jan 21;18(2):293. doi: 10.3390/polym18020293 (PMC12845759; doi:10.3390/polym18020293)
Supplement: Supplementary file 1 [file polymers-18-00293-s001.zip]

Archive with 1 entries (1 files):
- polymers-4095256-supplementary.pdf
